# Supplementary material for: Examining the Role of AI in Changing the Role of Nurses in Patient Care: Systematic Review
Source: JMIR Nurs. 2025 Feb 19;8:e63335. doi: 10.2196/63335 (PMC11888071; doi:10.2196/63335)
Supplement: Multimedia Appendix 1 [file nursing_v8i1e63335_app1.xlsx]

## Sheet: Sheet1
Reference	Key Findings	Methodology	Sample Size	Potential Biases	Validity	Type
G. Tecuci, 2012	Overview of AI and its applications in various fields	Literature review	N/A	Limited to the author’s perspective and selected literature	High for general understanding of AI	Journal Article
J. Liu et al., 2018	Advances and future directions of AI in the 21st century	Review article	N/A	Potential bias in selection of topics	High due to comprehensive coverage	Journal Article
P. Boucher, 2020	Examination of AI’s societal impacts and policy recommendations	Policy analysis	N/A	European focus may not be generalizable	High for European policy implications	Grey Literature Report
S. M. Mohammad, 2020	Role of AI in IT, including challenges and benefits	Review article	N/A	Potential selection bias of sources	High for IT professionals	Journal Article
M. Topaz et al., 2019	Comparison of rule-based and ML approaches in mining clinical notes for fall-related info	Experimental study	1000 clinical notes	Sample limited to a single institution	Moderate, may vary in different settings	Journal Article
C. Buchanan et al., 2020	Predicted impact of AI on nursing domains	Scoping review	N/A	Potential subjectivity in interpreting literature	High, synthesizes broad literature	Journal Article
Q. Yang et al., 2019	Integration of AI in clinical decision-making processes	Empirical study	Multiple case studies	Limited to specific clinical settings	High for similar clinical environments	Conference Proceeding
K. McGrow, 2019	Essentials of AI for nursing practice	Opinion piece	N/A	Author’s subjective views	Moderate, dependent on expert opinion	Journal Article
N. Robert, 2019	Changing role of AI in nursing management	Review article	N/A	Possible emphasis on positive aspects	High, relevant to nursing management	Journal Article
D. Khurana et al., 2022	Current trends and challenges in NLP	Literature review	N/A	Limited by scope of selected papers	High for NLP researchers	Journal Article
S. Mitha et al., 2023	Integrative review of NLP in nursing notes	Integrative review	N/A	Potential bias in literature selection	High, comprehensive overview	Journal Article
J. Ribeiro et al., 2021	AI and RPA in Industry 4.0	Literature review	N/A	Limited by chosen literature	High, relevant to industry 4.0 professionals	Journal Article
B. Mahesh, 2019	Overview of machine learning algorithms	Review article	N/A	Author’s selection bias	High for introductory knowledge on ML	Journal Article
M. Taddy, 2018	Technological elements of AI	Research article	N/A	Focused on economic aspects	High for economic perspectives on AI	Grey Literature Report
B. Dinesen et al., 2022	Use of social robots for dementia patients	Exploratory study	30 participants	Small sample size, exploratory nature	Moderate, initial findings need further validation	Journal Article
Hindawi, 2023	Retracted study on AI in medical product design	Retracted	N/A	Data integrity issues	Invalid due to retraction	Journal Article
D. Lee & S. N. Yoon, 2020	AI in healthcare: opportunities and challenges	Review article	N/A	Potential bias in source selection	High for healthcare application insights	Journal Article
G.-J. Hwang et al., 2022	Trends in AI-related nursing activities	Review of academic studies	100+ studies	Possible publication bias	High, based on extensive academic review	Journal Article
C.-Y. Chang et al., 2021	Use of mobile chatbots in nursing training	Experimental study	120 students	Specific to one educational setting	High for similar educational contexts	Journal Article
A. Cho et al., 2022	Impact of AI-assisted medical record input on triage performance	Interventional study	50 triage cases	Small sample size, specific setting	Moderate, further research needed	Journal Article
G. d. S. Lima Roque et al., 2021	Chatbot guidelines for wound dressing	Content validation study	Expert panel (10)	Limited to expert opinions	Moderate, initial validation stage	Journal Article
V. Bidve et al., 2023	Development of a virtual nursing assistant	Experimental study	Prototype testing	Small-scale testing	Moderate, needs wider implementation	Journal Article
E. Parimbelli et al., 2016	Role of nurses in E-Health (MobiGuide Project)	Case study	Specific project	Specific to MobiGuide	Moderate, specific to project scope	Journal Article
W.-H. Wang & W.-S. Hsu, 2023	AI and IoT in long-term care environments	Literature review	N/A	Limited to selected studies	High for IoT and AI in long-term care	Journal Article
E. T. Chu & Z.-Z. Huang, 2020	Dialog-based object query system for nurses	Development and testing study	Prototype testing	Specific to system	Moderate, needs wider testing	Journal Article
X. Chen et al., 2023	Video-based neonatal pain assessment vs on-site assessment	Comparative study	100 neonates	Specific to one NICU	Moderate, requires broader application	Journal Article
K. S. Chan et al., 2022	AI-enabled wound imaging app for diabetic foot ulcers	Clinical validation study	200 patients	Specific to diabetic foot ulcers	High for similar clinical conditions	Journal Article
A. Jain et al., 2021	AI tool for skin condition diagnosis in teledermatology	Development and assessment study	500 cases	Limited to teledermatology	High for teledermatology settings	Journal Article
Z.-x. LU et al., 2021	AI and IoT applications in clinical medicine	Review article	N/A	Potential selection bias	High for clinical medicine applications	Journal Article
M. B. Alazzam et al., 2023	Retracted study on AI in nursing care	Retracted	N/A	Data integrity issues	Invalid due to retraction	Journal Article
J. G. March, 1991	Organizational learning theory	Theoretical paper	N/A	Based on theoretical model	High for organizational learning theory	Journal Article
A. Blakemore, 2017	New ways of working in occupational health	Opinion piece	N/A	Subjective views	Moderate, based on expert opinion	Journal Article
J. Han et al., 2022	Home care assessment scale for elderly patients	Development and reliability/validity testing	200 patients	Specific to one population	High for similar patient populations	Journal Article
M. M. Amini et al., 2023	AI ethics and challenges in healthcare	Comprehensive review	N/A	European GDPR focus	High for GDPR-related AI ethics	Journal Article
T. Namba & Y. Yamada, 2018	Risks of deep reinforcement learning in fall prevention by robots	Experimental study	Simulation-based	Limited to simulation	Moderate, needs real-world validation	Journal Article
C. Montemayor et al., 2022	Obstacles for empathic AI in healthcare	Theoretical analysis	N/A	Based on theoretical arguments	High for understanding AI empathy limits	Journal Article
M. M. Abuzaid et al., 2022	Integration of AI into nursing practice	Review article	N/A	Potential selection bias	High for nursing practice integration	Journal Article
C. Buchanan et al., 2020	Identified potential impacts of AI on nursing, including improved decision-making and workflow efficiencies	Scoping review of existing literature	N/A	Limited by the availability and quality of reviewed literature	High, literature is comprehensive and recent	Journal Article
A. Martinez-Ortigosa et al., 2023	Reviewed applications of AI in nursing, including patient monitoring and administrative tasks	Systematic review with meta-analysis	N/A	Possible publication bias in included studies	High, due to systematic review methodology	Journal Article
M. K. K. Rony et al., 2024	Conducted a SWOT analysis, highlighting both the potential and challenges of AI in nursing	SWOT analysis based on literature review	N/A	Potential subjective interpretation of SWOT elements	Moderate to High, dependent on the breadth of literature reviewed	Journal Article
J. Zoua and L. Schiebinger, 2021	Discussed the need for inclusive AI development to ensure benefits across diverse populations	Literature review and theoretical analysis	N/A	Bias towards theoretical perspectives rather than empirical data	High, literature is diverse and relevant	Journal Article
W. T. Almagharbeh 2024	Evaluated how AI decision support systems influence nursing workflows in critical care settings	Empirical study with observational data	N/A	Limited generalizability focused on specific settings	High, study settings are well-defined and data is robust	Journal Article
K. Seibert et al., 2021	Reviewed various AI application scenarios in nursing care, identifying potential benefits and challenges	Rapid review of existing literature	N/A	Limited by the rapid review scope and inclusion criteria	Moderate to High, depending on literature breadth	Journal Article
M. K. K. Rony et al., 2024	Explored nursing professionals’ perspectives on AI’s future role in nursing	Descriptive qualitative study with interviews	N/A	Subjectivity in qualitative data collection and analysis	Moderate to High, depending on sample size and interview rigor	Journal Article
A. Ross et al., 2024	Discussed implications of AI for nurse managers, including potential impacts on decision-making and management.	Literature review and expert opinion	N/A	Potential bias due to reliance on expert opinions	Moderate, due to reliance on expert perspectives	Journal Article
Z. Q. P. Ng et al., 2021	Reviewed the role of AI in clinical nursing, emphasizing improvements in patient care and efficiency	Scoping review of existing literature	N/A	Limited by the scope of included literature	High, literature is comprehensive and recent	Journal Article
Z. Shang, 2021	Analyzed concepts related to AI in nursing, focusing on definitions and implications	Concept analysis using literature review	N/A	Conceptual focus limits empirical validation	Moderate, as concept analysis can be subjective	Journal Article
M. U. Qayyum et al., 2023	Discussed transformative impacts of AI in healthcare, including benefits and challenges	Literature review and theoretical analysis	N/A	Potential bias due to theoretical focus	High, literature is comprehensive	Journal Article
R. El-Kareh and D. F. Sittig, 2022	Evaluated AI’s role in enhancing diagnostic processes, focusing on decision support systems	Review of existing technologies and their impacts	N/A	Potential bias towards technology-focused perspectives	High, review is thorough and recent	Journal Article
Y.-H. Li et al., 2024	Analyzed innovations and challenges of AI in personalized healthcare	Literature review with focus on innovation and challenges	N/A	Possible publication bias in included studies	High, literature is comprehensive and diverse	Journal Article
M. K. K. Rony et al., 2024	Discussed advancements in nursing practice with AI and future preparedness	Literature review and expert opinions	N/A	Potential bias from reliance on expert opinions	Moderate to High, depending on literature and expert insights.	Journal Article
M. G. Rippon et al., 2024	Reviewed AI applications in wound care, including diagnosis and treatment of hard-to-heal wounds	Narrative review of literature	N/A	Narrative review may introduce selection bias	Moderate to High, based on literature reviewed	Journal Article
B. W. Jack et al., 2023	Overview of strategies to improve hospital discharge processes and transition to home care	Overview and strategic analysis	N/A	Possible bias due to focus on specific strategies	Moderate to High, depending on scope and relevance of strategies	Journal Article
