# Supplementary material for: Examining the Role of AI in Changing the Role of Nurses in Patient Care: Systematic Review
Source: JMIR Nurs. 2025 Feb 19;8:e63335. doi: 10.2196/63335 (PMC11888071; doi:10.2196/63335)
Supplement: Multimedia Appendix 2 [file nursing_v8i1e63335_app2.xlsx]

## Sheet: Sheet1
No.	Reference	Study Quality	Relevance	Biases	Findings Synthesis	Implications
1	G. Tecuci (2012)	High (published in WIREs Computational Statistics, comprehensive review)	Broad overview of AI techniques and applications	May be outdated given advancements in AI since 2012	Broadly covers AI methods and their applications	Useful for understanding foundational AI techniques
2	J. Liu et al. (2018)	High (published in IEEE Access, peer-reviewed)	Covers recent advancements and trends in AI	Wide scope might lack depth in specific areas	Recent advancements and trends in AI in the 21st century	Comprehensive look at modern AI developments
3	P. Boucher (2020)	High (institutional backing from European Parliamentary Research Service)	Focuses on societal and policy implications of AI	Less technical, more policy-oriented	Discusses societal impact and policy responses to AI	Important for understanding policy and societal context of AI
4	S. M. Mohammad (2020)	Moderate (published in IJIERT, less established journal)	Discusses AI applications in IT	Lower impact factor might affect perceived credibility	Overview of AI applications in information technology	Relevant for IT professionals looking at AI integration
5	M. Topaz et al. (2019)	High (published in Journal of Biomedical Informatics, reputable journal)	Focuses on AI in clinical note analysis	Narrow focus on fall-related information	Empirical comparison of rule-based and machine learning approaches	Shows practical AI applications in healthcare data analysis
6	C. Buchanan et al. (2020)	Moderate to High (published in JMIR Nursing, reputable in digital health)	Addresses AI impact on nursing	Scoping review might lack detailed analysis	Overview of AI's influence on nursing practices	Highlights AI's potential in nursing care improvements
7	Q. Yang, A. Steinfeld, J. Zimmerman (2019)	High (published in CHI Conference proceedings, leading HCI conference)	Focuses on AI in clinical decision-making	Conference papers might be shorter, less detailed	Empirical study on integrating AI in clinical processes	Important for understanding human-AI interaction in healthcare
8	K. McGrow (2019)	Moderate (published in Nursing, practical nursing journal)	Practical insights into AI essentials for nursing	May lack rigorous academic analysis	Practical guide to AI for nursing professionals	Useful for nurses integrating AI into their practice
9	N. Robert (2019)	Moderate (published in Nursing Management, practical focus)	Discusses AI's impact on nursing	May lack depth in technical aspects	Overview of AI applications in nursing management	Relevant for nursing managers
10	D. Khurana et al. (2022)	High (published in Multimedia Tools and Applications)	Focuses on NLP trends and challenges	Broad scope might dilute focus on specific challenges	Detailed overview of NLP state of the art	Important for understanding current trends and challenges in NLP
11	S. Mitha et al. (2023)	Moderate (published in Comput Inform Nurs, reputable in digital health)	Focuses on NLP in nursing notes	Integrative review might lack empirical depth	Overview of NLP applications in nursing	Useful for healthcare professionals using NLP
12	J. Ribeiro et al. (2021)	Moderate (published in Procedia Computer Science)	Discusses RPA and AI in Industry 4.0	Review paper might lack empirical validation	Comprehensive review of RPA and AI in industrial applications	Relevant for industry professionals integrating AI
13	B. Mahesh (2019)	Moderate (published in IJSR, general research journal)	Reviews machine learning algorithms	General overview might lack depth	Overview of various machine learning algorithms	Useful introductory resource for machine learning
14	M. Taddy (2018)	High (published by National Bureau of Economic Research)	Discusses technological elements of AI	Economic focus might limit technical details	Overview of AI technological elements	Relevant for understanding economic impacts of AI technologies
15	B. Dinesen et al. (2022)	High (published in JMIR Rehabil Assist Technol)	Focuses on social robots for dementia	Exploratory study might lack broad applicability	Empirical study on social robots’ impact on dementia care	Important for understanding AI’s role in elder care
16	Hindawi (2023)	Retracted	Initially focused on AI in medical product design for elderly	Retraction affects credibility	Retracted study	Retraction highlights the need for rigorous validation
17	D. Lee, S. N. Yoon (2020)	High (published in IJERPH)	Discusses AI in healthcare	Opportunities and challenges might be broad	Overview of AI applications in healthcare	Important for understanding AI integration challenges in healthcare
18	G.-J. Hwang et al. (2022)	High (published in Comput Inform Nurs)	Reviews AI-associated nursing activities	Review might lack empirical depth	Overview of AI applications in nursing from 2001 to 2020	Useful for understanding long-term trends in AI and nursing
19	C.-Y. Chang et al. (2021)	High (published in BJET)	Focuses on AI in nursing training	Empirical study might be context-specific	Study on AI’s impact on nursing students' learning	Relevant for educational institutions incorporating AI in training
20	A. Cho et al. (2022)	High (published in JMIR Med Inform)	Focuses on AI in emergency department triage	Interventional study might have context-specific limitations	Study on AI’s impact on triage task performance	Important for emergency department workflow optimization
21	G. d. S. Lima Roque et al. (2021)	Moderate (published in Int J Med Inform)	Discusses chatbot for wound dressing guidelines	Focus on content validation might limit broader applicability	Study on chatbot usability and content validation	Useful for developing AI tools for healthcare guidelines
22	V. Bidve et al. (2023)	Moderate (published in Indonesian Journal of Electrical Engineering and Computer Science)	Discusses virtual nursing assistants	Practical focus might limit theoretical depth	Study on virtual nursing assistant implementation	Relevant for AI applications in nursing care
23	E. Parimbelli et al. (2016)	High (published in Stud Health Technol Inform)	Discusses nurses’ roles in e-health	Case study might be context-specific	Study on nurses’ roles in the MobiGuide project	Important for understanding nurses’ roles in e-health
24	W.-H. Wang, W.-S. Hsu (2023)	High (published in MDPI Sensors)	Discusses AI and IoT in long-term care	Empirical study might be context-specific	Study on AI and IoT integration in long-term care	Relevant for integrating AI and IoT in elder care
25	E. T. Chu, Z.-Z. Huang (2020)	High (published in MDPI Sensors)	Discusses dialog-based object query system for nurses	Focus on technical implementation might limit broader applicability	Study on dialog-based system usability in hospitals	Useful for developing AI tools for hospital settings
26	X. Chen et al. (2023)	High (published in MDPI Diagnostics)	Discusses video-based neonatal pain assessment	Empirical study might be context-specific	Study on AI’s impact on neonatal pain assessment	Important for neonatal care optimization using AI
27	K. S. Chan et al. (2022)	High (published in Int Wound J)	Discusses AI in wound imaging for diabetic foot ulcers	Clinical validation might be context-specific	Study on AI-enabled wound imaging application	Relevant for clinical AI applications in wound care
28	A. Jain et al. (2021)	High (published in JAMA Netw Open)	Discusses AI tool for skin condition diagnosis	Focus on teledermatology might limit broader applicability	Study on AI's impact on skin condition diagnosis in teledermatology	Important for telemedicine and dermatology practices
29	Z.-x. LU et al. (2021)	High (published in Current Medical Science)	Discusses AI and IoT in clinical medicine	Review might lack empirical depth	Overview of AI and IoT applications in clinical medicine	Useful for understanding AI and IoT integration in clinical settings
30	M. B. Alazzam et al. (2023)	Retracted	Initially focused on AI in nursing care systematization	Retraction affects credibility	Retracted study	Retraction highlights the need for rigorous validation
31	J. G. March (1991)	High (published in Organization Science)	Discusses organizational learning	Older study might lack relevance to current AI trends	Foundational study on exploration and exploitation in learning	Important for understanding organizational learning concepts
32	A. Blakemore (2017)	Moderate (published in Occupational Health at Work)	Discusses psychological well-being in occupational health	Practical focus might limit theoretical depth	Overview of new working methods in occupational health	Relevant for occupational health professionals
33	J. Han et al. (2022)	Moderate (published in Hindawi)	Discusses home care assessment for elderly patients	Focus on scale construction might limit broader applicability	Study on home care assessment scale reliability and validity	Useful for developing home care assessment tools
34	M. M. Amini et al. (2023)	High (published in MDPI - Machine Learning and Knowledge Extraction)	Discusses AI ethics and GDPR challenges	Review might lack empirical validation	Comprehensive review of AI ethics and GDPR implications	Important for understanding ethical and legal challenges in AI
35	T. Namba, Y. Yamada (2018)	Moderate (published in MDPI - Big Data and Cognitive Computing)	Discusses deep reinforcement learning in fall prevention	Focus on risks might limit broader applicability	Study on AI risks in fall prevention using autonomous robots	Relevant for AI safety in healthcare applications
36	C. Montemayor et al. (2022)	High (published in AI & Society)	Discusses limitations of empathic AI in healthcare	Philosophical focus might limit practical applicability	Overview of challenges in replacing human empathy with AI	Important for ethical discussions on AI in healthcare
37	M. M. Abuzaid et al. (2022)	Moderate (published in Health and Technology)	Discusses AI integration in nursing practice	Practical focus might limit theoretical depth	Overview of AI applications in nursing practice	Relevant for practical AI integration in nursing
38	C. Buchanan et al., 2020	High	Relevant to AI in nursing	Limited by the availability and quality of reviewed literature	Identifies potential impacts of AI on nursing practices, including decision-making and workflow	Useful for understanding future AI applications in nursing
39	A. Martinez-Ortigosa et al., 2023	High	Highly relevant to current AI applications	Possible publication bias in included studies	Comprehensive review of AI applications, highlighting patient monitoring and administrative tasks	Helps in assessing current AI tools and their effectiveness in nursing care
40	M. K. K. Rony et al., 2024	Moderate to High	Relevant to strategic planning for AI in nursing	Subjective interpretation of SWOT elements	Analyzes strengths, weaknesses, opportunities, and threats related to AI adoption	Provides strategic insights for AI implementation in nursing
41	J. Zoua and L. Schiebinger, 2021	High	Relevant to equity in AI benefits	Bias towards theoretical perspectives rather than empirical data	Discusses the importance of inclusive AI development	Highlights the need for diverse population consideration in AI development
42	W. T. Almagharbeh 2024	High	Highly relevant to critical care	Limited generalizability if focused on specific settings	Evaluates AI’s impact on nursing workflows in critical care	Provides insights into AI’s effects on critical care nursing efficiency
43	K. Seibert et al., 2021	Moderate to High	Relevant to AI applications	Limited by rapid review scope and inclusion criteria	Reviews various AI application scenarios in nursing care	Useful for understanding different AI applications in nursing
44	M. K. K. Rony et al., 2024	Moderate to High	Relevant to nursing professionals’ perspectives	Subjectivity in qualitative data collection and analysis	Explores nursing professionals’ views on AI’s future role	Provides qualitative insights into future AI impacts on nursing practice
45	A. Ross et al., 2024	Moderate	Relevant to nurse management	Potential bias due to reliance on expert opinions	Discusses AI implications for nurse managers, including decision-making impacts	Useful for understanding how AI affects nurse management
46	Z. Q. P. Ng et al., 2021	High	Highly relevant to clinical nursing	Limited by the scope of included literature	Reviews the role of AI in clinical nursing, emphasizing improvements	Provides insights into AI’s impact on clinical nursing care
47	Z. Shang, 2021	Moderate	Relevant to conceptual understanding	Conceptual focus may limit empirical validation	Analyzes concepts related to AI in nursing, focusing on definitions and implications	Provides a theoretical foundation for AI in nursing
48	M. U. Qayyum et al., 2023	Moderate to High	Relevant to AI in healthcare	Potential bias due to theoretical focus	Discusses transformative impacts of AI in healthcare, including benefits and challenges	Highlights the broader impacts of AI on healthcare
49	R. El-Kareh and D. F. Sittig, 2022	High	Highly relevant to diagnostic processes	Potential bias towards technology-focused perspectives	Evaluates AI’s role in enhancing diagnostic processes	Provides insights into AI’s impact on diagnostic accuracy and decision support
50	Y.-H. Li et al., 2024	High	Highly relevant to personalized healthcare	Possible publication bias in included studies	Analyzes innovations and challenges in AI for personalized healthcare	Offers insights into the future of personalized healthcare with AI
